# Supplementary material for: Beaconet: A Reference‐Free Method for Integrating Multiple Batches of Single‐Cell Transcriptomic Data in Original Molecular Space
Source: Adv Sci (Weinh). 2024 May 6;11(26):2306770. doi: 10.1002/advs.202306770 (PMC11234410; doi:10.1002/advs.202306770)
Supplement: Supplementary file 2 — Supporting Information [file ADVS-11-2306770-s005.xlsx]

## Sheet: Sheet1
	Datasets	Description	Number of cells	Number of batches	Batch information	Data source
1	DC	Human dendritic cell dataset; contain two batches of data; There are two batch specific but biologically similar cell types, i.e., CD1C DC and CD141 DC.	565	2	Villani et al. [1] sorted four cell types and analyzed the cell population in two batches by Smart-Seq2.	The original data was generated from [1], and [2] preprocessed the data as a benchamrk dataset for batch correction. The dataset used in the present paper was downloaded from [2].
2	Cell Lines	This is a well controlled dataset with three batches of data that consisted of two cell line, i.e., 293T cell and Jurkat cells.	9531	3	The first batch is consist of pure 293T cells, the second batch is consist of pure Jarkat cells, and the second batch is 50/50 mixed of 293T cells and Jarkat cells.	The cell line dataset was downloaded from [2].
3	Pancreas	Human pancreatic dataset; This dataset contain human pancreatic data from five different study groups with four sequencing platform.	14767	5	Batch 1: CelSeq2; Batch 2: SMART-seq2; Batch 3: inDrops; Batch 4: SMARTer; Batch 5: SMARTer.	The original source of the data dataset is described as follow: Batch 1: Muraro et al. [3]; Batch 2: Segerstople et al. [4]; Batch 3: Baron et al. [5]; Batch 4: Wang et al. [6]; Batch 5: Xin et al. [7]; We downloaded the preprocessed dataset from [2], and the preprocessing manner is referred to the code script of [8].
4	Tabula Muris	The Tabula Muris dataset consist of scRAN-seq data from 20 mouse organs with two batches, which indicated by "droplet" and "facs".	100605	2	The batch information in Tabula Muris is the sequencing platform. Batch 1 is indicated by "droplet", and batch 2 is indicated by "facs".	Tabula Muris was generated from [9], and we downloaded the loom files from [8] in https://github.com/Svvord/iMAP.
[1] Villani Alexandra-Chloé, Satija Rahul, Reynolds Gary, et al. Single-cell RNA-seq reveals new types of human blood dendritic cells, monocytes, and progenitors. Science. 2017;356(6335):eaah4573. doi:10.1126/science.aah4573 [2] Tran HTN, Ang KS, Chevrier M, et al. A benchmark of batch-effect correction methods for single-cell RNA sequencing data. Genome Biol. 2020;21(1):12. doi:10.1186/s13059-01…
