# Supplementary material for: Beaconet: A Reference‐Free Method for Integrating Multiple Batches of Single‐Cell Transcriptomic Data in Original Molecular Space
Source: Adv Sci (Weinh). 2024 May 6;11(26):2306770. doi: 10.1002/advs.202306770 (PMC11234410; doi:10.1002/advs.202306770)
Supplement: Supplementary file 3 — Supporting Information [file ADVS-11-2306770-s006.xlsx]

## Sheet: Sheet1
Table S1. Three batches of cell line datasets
		batch
		batch0	batch1	batch2
cell_type	293t	2885	0	1605
	jurkat	0	3258	1783
Table S2. Human dendritic cell datasets
		Batch1	Batch2
cell_type	CD141	94	0
	CD1C	0	94
	DoubleNeg	94	93
	pDC	94	96
Table S3. human pancreatic datasets
		batch
		Baron_b1	Mutaro_b2	Segerstolpe_b3	Wang_b4	Xin_b5
cell_type	MHC class II	0	0	5	0	0
	acinar	958	219	185	6	0
	alpha	2326	812	886	190	886
	beta	2525	448	270	111	472
	delta	601	193	114	9	49
	ductal	1077	245	386	96	0
	endothelial	252	21	16	0	0
	epsilon	18	3	7	0	0
	gamma	255	101	197	18	85
	macrophage	55	0	0	0	0
	mast	25	0	7	0	0
	mesenchymal	0	80	0	27	0
	schwann	13	0	0	0	0
	stellate	457	0	54	0	0
	t_cell	7	0	0	0	0
Table S4. The tissues in two batches of mouse atlas datasets in Tabula muris.
		platform
		droplet	facs
tissue	Bladder	2500	1378
	Brain_Myeloid	0	4455
	Brain_Non-Myeloid	0	3401
	Fat	0	4967
	Heart	0	4773
	Heart_and_Aorta	624	0
	Kidney	2781	519
	Large_Intestine	0	3938
	Limb_Muscle	4536	1960
	Liver	1845	714
	Lung	5449	1716
	Mammary_Gland	4481	2405
	Marrow	3652	5037
	Pancreas	0	1564
	Skin	0	2310
	Spleen	9552	1697
	Thymus	1429	1349
	Tongue	7538	1416
	Trachea	11269	1350
Table S5. Cell types of bladder in Tabular muris
		platform
		droplet	facs
cell type	bladder cell	1203	695
	bladder urothelial cell	1167	683
	endothelial cell	57	0
	leukocyte	73	0
Table S6. Cell types of mammary gland in Tabular muris
		platform
		droplet	facs
cell type	B cell	743	0
	T cell	1750	0
	basal cell	392	1340
	endothelial cell	251	47
	luminal epithelial cell of mammary gland	459	578
	macrophage	186	0
	stromal cell	700	440
Table S7. Cell types of Brain_Myeloid in Tabular muris
		platform
		droplet	facs
cell type	macrophage	61
	microglial cell	4394
Table S8. Cell types of Brain_Non-Myeloid in Tabular muris
		platform
		droplet	facs
cell type	Bergmann glial cell	40
	astrocyte	432
	brain pericyte	156
	endothelial cell	715
	neuron	281
	oligodendrocyte	1574
	oligodendrocyte precursor cell	203
Table S9. Cell types of Fat in Tabular muris
		platform
		droplet	facs
cell type	B cell	519
	T cell	353
	Unknown	102
	endothelial cell	668
	mesenchymal stem cell of adipose	2107
	myeloid cell	1123
	natural killer cell	95
Table S10. Cell types of Heart in Tabular muris
		platform
		droplet	facs
cell type	Unknown	28
	cardiac muscle cell	133
	endocardial cell	165
	endothelial cell	1365
	erythrocyte	91
	fibroblast	2189
	leukocyte	523
	myofibroblast cell	178
	professional antigen presenting cell	59
	smooth muscle cell	42
Table S11. Cell types of Heart_and_Aorta in Tabular muris
		platform
		droplet	facs
cell type	Unknown	98
	cardiac muscle cell	60
	endocardial cell	63
	endothelial cell	177
	fibroblast	226
Table S12. Cell types of Kidney in Tabular muris
		platform
		droplet	facs
cell type	endothelial cell	0	126
	epithelial cell of proximal tubule	0	219
	kidney capillary endothelial cell	392	0
	kidney cell	45	0
	kidney collecting duct epithelial cell	443	121
	kidney loop of Henle ascending limb epithelial cell	471	0
	kidney proximal straight tubule epithelial cell	1198	0
	leukocyte	42	16
	macrophage	139	37
	mesangial cell	51	0
Table S13. Cell types of Large_Intestine in Tabular muris
		platform
		droplet	facs
cell type	Brush cell of epithelium proper of large intestine	63
	enterocyte of epithelium of large intestine	964
	enteroendocrine cell	59
	epithelial cell of large intestine	2019
	large intestine goblet cell	833
Table S14. Cell types of Limb_Muscle in Tabular muris
		platform
		droplet	facs
cell type	B cell	461	71
	T cell	320	35
	Unknown	627	0
	endothelial cell	1330	219
	lymphocyte	0	81
	macrophage	308	76
	mesenchymal stem cell	1136	499
	skeletal muscle satellite cell	354	540
	skeletal muscle satellite stem cell	0	439
Table S15. Cell types of Liver in Tabular muris
		platform
		droplet	facs
cell type	B cell	0	41
	Kupffer cell	0	61
	duct epithelial cell	27	0
	endothelial cell of hepatic sinusoid	28	182
	hepatocyte	1764	391
	leukocyte	26	0
	natural killer cell	0	39
Table S16. Cell types of Lung in Tabular muris
		platform
		droplet	facs
cell type	B cell	204	57
	T cell	247	53
	Unknown	45	40
	alveolar macrophage	345	0
	ciliated columnar cell of tracheobronchial tree	49	25
	classical monocyte	161	90
	epithelial cell of lung	0	113
	leukocyte	152	35
	lung endothelial cell	462	693
	mast cell	24	0
	monocyte	0	65
	myeloid cell	87	85
	natural killer cell	824	37
	non-classical monocyte	220	0
	stromal cell	2540	423
	type II pneumocyte	89	0
Table S17. Cell types of Marrow in Tabular muris
		platform
		droplet	facs
cell type	B cell	0	44
	Fraction A pre-pro B cell	66	0
	Slamf1-negative multipotent progenitor cell	0	713
	Slamf1-positive multipotent progenitor cell	0	134
	T cell	162	0
	basophil	61	25
	common lymphoid progenitor	0	156
	early pro-B cell	65	0
	erythroblast	155	0
	granulocyte	725	761
	granulocyte monocyte progenitor cell	0	134
	granulocytopoietic cell	378	221
	hematopoietic precursor cell	392	265
	immature B cell	113	344
	immature NK T cell	0	37
	immature T cell	0	60
	immature natural killer cell	0	36
	late pro-B cell	265	306
	macrophage	223	173
	mature natural killer cell	0	49
	megakaryocyte-erythroid progenitor cell	0	55
	monocyte	525	266
	naive B cell	0	692
	pre-natural killer cell	0	22
	precursor B cell	0	517
	proerythroblast	265	0
	promonocyte	257	0
	regulatory T cell	0	27
Table S18. Cell types of Pancreas in Tabular muris
		platform
		droplet	facs
cell type	endothelial cell	66
	leukocyte	54
	pancreatic A cell	390
	pancreatic D cell	140
	pancreatic PP cell	73
	pancreatic acinar cell	182
	pancreatic ductal cell	161
	pancreatic stellate cell	49
	type B pancreatic cell	449
Table S19. Cell types of Skin in Tabular muris
		platform
		droplet	facs
cell type	basal cell of epidermis	562
	epidermal cell	276
	keratinocyte stem cell	1404
	leukocyte	15
	stem cell of epidermis	53
Table S20. Cell types of Spleen in Tabular muris
		platform
		droplet	facs
cell type	B cell	6886	1297
	T cell	1930	352
	dendritic cell	42	0
	macrophage	464	48
	natural killer cell	230	0
Table S21. Cell types of Thymus in Tabular muris
		platform
		droplet	facs
cell type	DN1 thymic pro-T cell	44	32
	immature T cell	1354	1277
	leukocyte	31	40
Table S22. Cell types of Tongue in Tabular muris
		platform
		droplet	facs
cell type	Langerhans cell	38	0
	basal cell of epidermis	4424	1086
	keratinocyte	3076	330
Table S23. Cell types of Trachea in Tabular muris
		platform
		droplet	facs
cell type	Unknown	21	0
	blood cell	1139	206
	endothelial cell	1028	113
	epithelial cell	871	201
	mesenchymal cell	7848	830
	neuroendocrine cell	362	0
Table S24. The distinct endothelial cells
		cell number
cell types	endothelial cell	6162
	lung endothelial cell	1155
	kidney capillary endothelial cell	392
	endothelial cell of hepatic sinusoid	210
Table S25. The distinct endothelial cells across tissues
cell_type	tissue	number of cells
endothelial cell	Bladder	57
endothelial cell	Brain_Non-Myeloid	715
endothelial cell	Fat	668
endothelial cell	Heart	1365
endothelial cell	Heart_and_Aorta	177
endothelial cell	Kidney	126
endothelial cell	Limb_Muscle	1549
endothelial cell	Mammary_Gland	298
endothelial cell	Pancreas	66
endothelial cell	Trachea	1141
endothelial cell of hepatic sinusoid	Liver	210
kidney capillary endothelial cell	Kidney	392
lung endothelial cell	Lung	1155
