# Supplementary material for: Beaconet: A Reference‐Free Method for Integrating Multiple Batches of Single‐Cell Transcriptomic Data in Original Molecular Space
Source: Adv Sci (Weinh). 2024 May 6;11(26):2306770. doi: 10.1002/advs.202306770 (PMC11234410; doi:10.1002/advs.202306770)
Supplement: Supplementary file 4 — Supporting Information [file ADVS-11-2306770-s003.xlsx]

## Sheet: Additional file 4
Table S1. The positive rates and merge divergence of 392 integrated data on the five-batch human pancreatic datasets
	method	reference batch/ordering	positive rate	merge divergence
0	anchor	0	0.956389	0.0203414
1	anchor	1	0.94508	0.012211
2	anchor	2	0.948398	0.0172448
3	anchor	3	0.954764	0.0168308
4	anchor	4	0.826302	0.0114357
5	harmony	0	0.941965	0.0222825
6	harmony	1	0.955441	0.0264257
7	harmony	2	0.95429	0.0232616
8	harmony	3	0.955373	0.0220396
9	harmony	4	0.956118	0.0245777
10	imap	0	0.954493	0.0136581
11	imap	1	0.953206	0.00991131
12	imap	2	0.951581	0.0100237
13	imap	3	0.957405	0.0302984
14	imap	4	0.959369	0.0101877
15	RPCI	0	0.942642	0.0293338
16	RPCI	1	0.950498	0.0053053
17	RPCI	2	0.949685	0.0417353
18	RPCI	3	0.928896	0.0394664
19	RPCI	4	0.815806	0.0574605
20	fastmnn	1_2_3_4_5	0.956389	0.0664385
21	fastmnn	1_2_3_5_4	0.955509	0.0673101
22	fastmnn	1_2_4_3_5	0.956796	0.0612189
23	fastmnn	1_2_4_5_3	0.958082	0.0611016
24	fastmnn	1_2_5_3_4	0.95754	0.0614604
25	fastmnn	1_2_5_4_3	0.959437	0.0631991
26	fastmnn	1_3_2_4_5	0.958218	0.0782245
27	fastmnn	1_3_2_5_4	0.955644	0.0790249
28	fastmnn	1_3_4_2_5	0.95666	0.0738875
29	fastmnn	1_3_4_5_2	0.958353	0.0755443
30	fastmnn	1_3_5_2_4	0.958963	0.0781752
31	fastmnn	1_3_5_4_2	0.95727	0.0785546
32	fastmnn	1_4_2_3_5	0.955509	0.0610281
33	fastmnn	1_4_2_5_3	0.957066	0.0641367
34	fastmnn	1_4_3_2_5	0.954967	0.0651879
35	fastmnn	1_4_3_5_2	0.956525	0.0643135
36	fastmnn	1_4_5_2_3	0.956796	0.0637408
37	fastmnn	1_4_5_3_2	0.956186	0.0628496
38	fastmnn	1_5_2_3_4	0.956525	0.0626633
39	fastmnn	1_5_2_4_3	0.956525	0.0636134
40	fastmnn	1_5_3_2_4	0.957879	0.0637193
41	fastmnn	1_5_3_4_2	0.957473	0.0646726
42	fastmnn	1_5_4_2_3	0.957337	0.0618384
43	fastmnn	1_5_4_3_2	0.957676	0.0615589
44	fastmnn	2_1_3_4_5	0.957879	0.0457923
45	fastmnn	2_1_3_5_4	0.951988	0.0422661
46	fastmnn	2_1_4_3_5	0.952936	0.0414538
47	fastmnn	2_1_4_5_3	0.951649	0.0432485
48	fastmnn	2_1_5_3_4	0.954425	0.0405413
49	fastmnn	2_1_5_4_3	0.95666	0.0453959
50	fastmnn	2_3_1_4_5	0.951446	0.0533284
51	fastmnn	2_3_1_5_4	0.956254	0.0532876
52	fastmnn	2_3_4_1_5	0.956457	0.0587755
53	fastmnn	2_3_4_5_1	0.951649	0.0668889
54	fastmnn	2_3_5_1_4	0.953071	0.0588029
55	fastmnn	2_3_5_4_1	0.951514	0.0643116
56	fastmnn	2_4_1_3_5	0.953748	0.0451604
57	fastmnn	2_4_1_5_3	0.958285	0.0439319
58	fastmnn	2_4_3_1_5	0.951446	0.0652025
59	fastmnn	2_4_3_5_1	0.95578	0.0661733
60	fastmnn	2_4_5_1_3	0.953071	0.0529636
61	fastmnn	2_4_5_3_1	0.951514	0.0702926
62	fastmnn	2_5_1_3_4	0.952665	0.0436693
63	fastmnn	2_5_1_4_3	0.957744	0.0461464
64	fastmnn	2_5_3_1_4	0.951514	0.0561138
65	fastmnn	2_5_3_4_1	0.951446	0.0686366
66	fastmnn	2_5_4_1_3	0.953545	0.0466339
67	fastmnn	2_5_4_3_1	0.951107	0.0647197
68	fastmnn	3_1_2_4_5	0.95517	0.0586085
69	fastmnn	3_1_2_5_4	0.955373	0.0622091
70	fastmnn	3_1_4_2_5	0.95429	0.0515827
71	fastmnn	3_1_4_5_2	0.954696	0.0553513
72	fastmnn	3_1_5_2_4	0.955373	0.0581201
73	fastmnn	3_1_5_4_2	0.955238	0.0580411
74	fastmnn	3_2_1_4_5	0.957676	0.0590564
75	fastmnn	3_2_1_5_4	0.957608	0.069958
76	fastmnn	3_2_4_1_5	0.957744	0.0703369
77	fastmnn	3_2_4_5_1	0.957202	0.0701786
78	fastmnn	3_2_5_1_4	0.958285	0.0704334
79	fastmnn	3_2_5_4_1	0.958014	0.0772315
80	fastmnn	3_4_1_2_5	0.956999	0.0622735
81	fastmnn	3_4_1_5_2	0.956457	0.0746771
82	fastmnn	3_4_2_1_5	0.958014	0.0790195
83	fastmnn	3_4_2_5_1	0.957473	0.082993
84	fastmnn	3_4_5_1_2	0.956389	0.0729495
85	fastmnn	3_4_5_2_1	0.95815	0.0705265
86	fastmnn	3_5_1_2_4	0.956186	0.0544471
87	fastmnn	3_5_1_4_2	0.953884	0.0573658
88	fastmnn	3_5_2_1_4	0.957473	0.0693386
89	fastmnn	3_5_2_4_1	0.957947	0.0774592
90	fastmnn	3_5_4_1_2	0.957608	0.0653442
91	fastmnn	3_5_4_2_1	0.95815	0.0796912
92	fastmnn	4_1_2_3_5	0.957405	0.0475802
93	fastmnn	4_1_2_5_3	0.956796	0.0446674
94	fastmnn	4_1_3_2_5	0.956457	0.048341
95	fastmnn	4_1_3_5_2	0.956592	0.0468495
96	fastmnn	4_1_5_2_3	0.956796	0.0432412
97	fastmnn	4_1_5_3_2	0.956525	0.046706
98	fastmnn	4_2_1_3_5	0.95666	0.0394618
99	fastmnn	4_2_1_5_3	0.956931	0.0395706
100	fastmnn	4_2_3_1_5	0.955035	0.0525242
101	fastmnn	4_2_3_5_1	0.953139	0.0649593
102	fastmnn	4_2_5_1_3	0.958556	0.0427147
103	fastmnn	4_2_5_3_1	0.954019	0.0529667
104	fastmnn	4_3_1_2_5	0.956254	0.0614726
105	fastmnn	4_3_1_5_2	0.955915	0.057428
106	fastmnn	4_3_2_1_5	0.957811	0.0464135
107	fastmnn	4_3_2_5_1	0.958285	0.0570181
108	fastmnn	4_3_5_1_2	0.955577	0.0671351
109	fastmnn	4_3_5_2_1	0.954358	0.0572087
110	fastmnn	4_5_1_2_3	0.956999	0.0386463
111	fastmnn	4_5_1_3_2	0.958692	0.0431373
112	fastmnn	4_5_2_1_3	0.957608	0.0434287
113	fastmnn	4_5_2_3_1	0.951717	0.039866
114	fastmnn	4_5_3_1_2	0.955915	0.0620842
115	fastmnn	4_5_3_2_1	0.954087	0.0673562
116	fastmnn	5_1_2_3_4	0.958895	0.041304
117	fastmnn	5_1_2_4_3	0.959437	0.0441469
118	fastmnn	5_1_3_2_4	0.958827	0.0425269
119	fastmnn	5_1_3_4_2	0.958421	0.044534
120	fastmnn	5_1_4_2_3	0.957676	0.0412746
121	fastmnn	5_1_4_3_2	0.957744	0.0418463
122	fastmnn	5_2_1_3_4	0.956051	0.0407811
123	fastmnn	5_2_1_4_3	0.956728	0.0415921
124	fastmnn	5_2_3_1_4	0.951378	0.0491982
125	fastmnn	5_2_3_4_1	0.955644	0.0495176
126	fastmnn	5_2_4_1_3	0.957608	0.0409912
127	fastmnn	5_2_4_3_1	0.955509	0.0510612
128	fastmnn	5_3_1_2_4	0.955644	0.0491475
129	fastmnn	5_3_1_4_2	0.955103	0.0449977
130	fastmnn	5_3_2_1_4	0.957676	0.0452738
131	fastmnn	5_3_2_4_1	0.957473	0.0495701
132	fastmnn	5_3_4_1_2	0.956863	0.0545988
133	fastmnn	5_3_4_2_1	0.958624	0.0498512
134	fastmnn	5_4_1_2_3	0.956525	0.0355885
135	fastmnn	5_4_1_3_2	0.956525	0.0384958
136	fastmnn	5_4_2_1_3	0.958827	0.038471
137	fastmnn	5_4_2_3_1	0.958827	0.0483694
138	fastmnn	5_4_3_1_2	0.95666	0.0565087
139	fastmnn	5_4_3_2_1	0.95429	0.0530041
140	mnnCorrect	1_2_3_4_5	0.954425	0.0922563
141	mnnCorrect	1_2_3_5_4	0.954358	0.0878084
142	mnnCorrect	1_2_4_3_5	0.954764	0.0891534
143	mnnCorrect	1_2_4_5_3	0.955644	0.0895933
144	mnnCorrect	1_2_5_3_4	0.954019	0.0813498
145	mnnCorrect	1_2_5_4_3	0.956525	0.0827225
146	mnnCorrect	1_3_2_4_5	0.954561	0.0892999
147	mnnCorrect	1_3_2_5_4	0.955915	0.0837158
148	mnnCorrect	1_3_4_2_5	0.954696	0.102126
149	mnnCorrect	1_3_4_5_2	0.955577	0.10657
150	mnnCorrect	1_3_5_2_4	0.954425	0.0824818
151	mnnCorrect	1_3_5_4_2	0.954629	0.0886812
152	mnnCorrect	1_4_2_3_5	0.955441	0.0900527
153	mnnCorrect	1_4_2_5_3	0.955373	0.091854
154	mnnCorrect	1_4_3_2_5	0.956118	0.0905094
155	mnnCorrect	1_4_3_5_2	0.955103	0.0945813
156	mnnCorrect	1_4_5_2_3	0.956728	0.0955958
157	mnnCorrect	1_4_5_3_2	0.955441	0.0949033
158	mnnCorrect	1_5_2_3_4	0.954967	0.072088
159	mnnCorrect	1_5_2_4_3	0.955577	0.0774417
160	mnnCorrect	1_5_3_2_4	0.954155	0.0752939
161	mnnCorrect	1_5_3_4_2	0.954967	0.0739684
162	mnnCorrect	1_5_4_2_3	0.955509	0.0788893
163	mnnCorrect	1_5_4_3_2	0.954764	0.0786441
164	mnnCorrect	2_1_3_4_5	0.955847	0.0524936
165	mnnCorrect	2_1_3_5_4	0.955103	0.0495747
166	mnnCorrect	2_1_4_3_5	0.955915	0.0528376
167	mnnCorrect	2_1_4_5_3	0.955577	0.0542186
168	mnnCorrect	2_1_5_3_4	0.956186	0.0500702
169	mnnCorrect	2_1_5_4_3	0.956118	0.0526381
170	mnnCorrect	2_3_1_4_5	0.957202	0.0683728
171	mnnCorrect	2_3_1_5_4	0.956118	0.066889
172	mnnCorrect	2_3_4_1_5	0.956796	0.0692937
173	mnnCorrect	2_3_4_5_1	0.956254	0.0786944
174	mnnCorrect	2_3_5_1_4	0.956592	0.0689711
175	mnnCorrect	2_3_5_4_1	0.956592	0.0722068
176	mnnCorrect	2_4_1_3_5	0.956389	0.0721899
177	mnnCorrect	2_4_1_5_3	0.956186	0.0725728
178	mnnCorrect	2_4_3_1_5	0.956796	0.0718285
179	mnnCorrect	2_4_3_5_1	0.958082	0.0764358
180	mnnCorrect	2_4_5_1_3	0.956931	0.0773674
181	mnnCorrect	2_4_5_3_1	0.957202	0.0815468
182	mnnCorrect	2_5_1_3_4	0.956457	0.0636134
183	mnnCorrect	2_5_1_4_3	0.952529	0.0635648
184	mnnCorrect	2_5_3_1_4	0.955103	0.0704432
185	mnnCorrect	2_5_3_4_1	0.956457	0.0791306
186	mnnCorrect	2_5_4_1_3	0.956118	0.0736682
187	mnnCorrect	2_5_4_3_1	0.956796	0.0731207
188	mnnCorrect	3_1_2_4_5	0.956592	0.0719399
189	mnnCorrect	3_1_2_5_4	0.955915	0.062147
190	mnnCorrect	3_1_4_2_5	0.956322	0.0817359
191	mnnCorrect	3_1_4_5_2	0.955983	0.0856348
192	mnnCorrect	3_1_5_2_4	0.955847	0.0694863
193	mnnCorrect	3_1_5_4_2	0.955441	0.0761027
194	mnnCorrect	3_2_1_4_5	0.951649	0.0703483
195	mnnCorrect	3_2_1_5_4	0.956796	0.0681435
196	mnnCorrect	3_2_4_1_5	0.952394	0.0850981
197	mnnCorrect	3_2_4_5_1	0.956728	0.0856347
198	mnnCorrect	3_2_5_1_4	0.954561	0.0703201
199	mnnCorrect	3_2_5_4_1	0.956051	0.0732207
200	mnnCorrect	3_4_1_2_5	0.955373	0.0908991
201	mnnCorrect	3_4_1_5_2	0.955373	0.0943065
202	mnnCorrect	3_4_2_1_5	0.957744	0.096923
203	mnnCorrect	3_4_2_5_1	0.957676	0.104742
204	mnnCorrect	3_4_5_1_2	0.954696	0.100759
205	mnnCorrect	3_4_5_2_1	0.956525	0.107383
206	mnnCorrect	3_5_1_2_4	0.956457	0.0667425
207	mnnCorrect	3_5_1_4_2	0.956389	0.0714284
208	mnnCorrect	3_5_2_1_4	0.955577	0.0778353
209	mnnCorrect	3_5_2_4_1	0.956186	0.0785611
210	mnnCorrect	3_5_4_1_2	0.956118	0.0748151
211	mnnCorrect	3_5_4_2_1	0.955915	0.0805426
212	mnnCorrect	4_1_2_3_5	0.963364	0.060379
213	mnnCorrect	4_1_2_5_3	0.96289	0.060903
214	mnnCorrect	4_1_3_2_5	0.961739	0.0552943
215	mnnCorrect	4_1_3_5_2	0.9635	0.0611275
216	mnnCorrect	4_1_5_2_3	0.963703	0.066401
217	mnnCorrect	4_1_5_3_2	0.963567	0.0628257
218	mnnCorrect	4_2_1_3_5	0.956389	0.0517019
219	mnnCorrect	4_2_1_5_3	0.956999	0.0564742
220	mnnCorrect	4_2_3_1_5	0.957811	0.0603852
221	mnnCorrect	4_2_3_5_1	0.957337	0.0722068
222	mnnCorrect	4_2_5_1_3	0.957337	0.0750373
223	mnnCorrect	4_2_5_3_1	0.957202	0.0909825
224	mnnCorrect	4_3_1_2_5	0.955983	0.0617019
225	mnnCorrect	4_3_1_5_2	0.957405	0.0603593
226	mnnCorrect	4_3_2_1_5	0.95903	0.0570445
227	mnnCorrect	4_3_2_5_1	0.95903	0.070747
228	mnnCorrect	4_3_5_1_2	0.95727	0.0719819
229	mnnCorrect	4_3_5_2_1	0.958692	0.0741672
230	mnnCorrect	4_5_1_2_3	0.965464	0.0712444
231	mnnCorrect	4_5_1_3_2	0.963432	0.0697357
232	mnnCorrect	4_5_2_1_3	0.956051	0.0774514
233	mnnCorrect	4_5_2_3_1	0.954764	0.0877986
234	mnnCorrect	4_5_3_1_2	0.956118	0.080309
235	mnnCorrect	4_5_3_2_1	0.958963	0.0850981
236	mnnCorrect	5_1_2_3_4	0.962281	0.0434559
237	mnnCorrect	5_1_2_4_3	0.960926	0.0452481
238	mnnCorrect	5_1_3_2_4	0.957811	0.0420891
239	mnnCorrect	5_1_3_4_2	0.959166	0.0440254
240	mnnCorrect	5_1_4_2_3	0.966141	0.0499647
241	mnnCorrect	5_1_4_3_2	0.963364	0.0501701
242	mnnCorrect	5_2_1_3_4	0.954967	0.0495203
243	mnnCorrect	5_2_1_4_3	0.953748	0.0519807
244	mnnCorrect	5_2_3_1_4	0.957337	0.0586487
245	mnnCorrect	5_2_3_4_1	0.95578	0.0660001
246	mnnCorrect	5_2_4_1_3	0.956186	0.0621675
247	mnnCorrect	5_2_4_3_1	0.958759	0.0666194
248	mnnCorrect	5_3_1_2_4	0.953477	0.0714988
249	mnnCorrect	5_3_1_4_2	0.954358	0.0779304
250	mnnCorrect	5_3_2_1_4	0.954832	0.0719733
251	mnnCorrect	5_3_2_4_1	0.954425	0.0753219
252	mnnCorrect	5_3_4_1_2	0.952936	0.086697
253	mnnCorrect	5_3_4_2_1	0.957202	0.0856447
254	mnnCorrect	5_4_1_2_3	0.956051	0.0863432
255	mnnCorrect	5_4_1_3_2	0.956999	0.0863417
256	mnnCorrect	5_4_2_1_3	0.953545	0.0790803
257	mnnCorrect	5_4_2_3_1	0.955509	0.0758932
258	mnnCorrect	5_4_3_1_2	0.954629	0.0814372
259	mnnCorrect	5_4_3_2_1	0.957134	0.0877857
260	imap	0_1_2_3_4	0.95578	0.0185045
261	imap	0_1_2_4_3	0.956863	0.017033
262	imap	0_1_3_2_4	0.95754	0.0173082
263	imap	0_1_3_4_2	0.956999	0.0178704
264	imap	0_1_4_2_3	0.956525	0.017883
265	imap	0_1_4_3_2	0.956931	0.0187051
266	imap	0_2_1_3_4	0.954696	0.0200489
267	imap	0_2_1_4_3	0.955983	0.019307
268	imap	0_2_3_1_4	0.956592	0.0193754
269	imap	0_2_3_4_1	0.956389	0.0187161
270	imap	0_2_4_1_3	0.954493	0.0174579
271	imap	0_2_4_3_1	0.955847	0.020395
272	imap	0_3_1_2_4	0.955103	0.0566305
273	imap	0_3_1_4_2	0.954358	0.056492
274	imap	0_3_2_1_4	0.955644	0.0543213
275	imap	0_3_2_4_1	0.954425	0.0574486
276	imap	0_3_4_1_2	0.956322	0.0557994
277	imap	0_3_4_2_1	0.954764	0.0522865
278	imap	0_4_1_2_3	0.955373	0.0201947
279	imap	0_4_1_3_2	0.956796	0.022472
280	imap	0_4_2_1_3	0.955712	0.0222616
281	imap	0_4_2_3_1	0.955238	0.0208736
282	imap	0_4_3_1_2	0.954222	0.0204043
283	imap	0_4_3_2_1	0.955847	0.0200153
284	imap	1_0_2_3_4	0.95517	0.0130554
285	imap	1_0_2_4_3	0.955238	0.0139711
286	imap	1_0_3_2_4	0.956051	0.0124027
287	imap	1_0_3_4_2	0.954967	0.0126297
288	imap	1_0_4_2_3	0.955441	0.0131848
289	imap	1_0_4_3_2	0.955103	0.0120893
290	imap	1_2_0_3_4	0.953342	0.0122255
291	imap	1_2_0_4_3	0.953342	0.0127671
292	imap	1_2_3_0_4	0.955577	0.0131708
293	imap	1_2_3_4_0	0.955103	0.0114246
294	imap	1_2_4_0_3	0.955238	0.014198
295	imap	1_2_4_3_0	0.954425	0.0143874
296	imap	1_3_0_2_4	0.956796	0.0407013
297	imap	1_3_0_4_2	0.956863	0.0424831
298	imap	1_3_2_0_4	0.956118	0.0397058
299	imap	1_3_2_4_0	0.956118	0.0414899
300	imap	1_3_4_0_2	0.953003	0.0395182
301	imap	1_3_4_2_0	0.956863	0.0551257
302	imap	1_4_0_2_3	0.95517	0.0160312
303	imap	1_4_0_3_2	0.954899	0.0160869
304	imap	1_4_2_0_3	0.956118	0.0151322
305	imap	1_4_2_3_0	0.956796	0.0143064
306	imap	1_4_3_0_2	0.955712	0.0150481
307	imap	1_4_3_2_0	0.955644	0.0146841
308	imap	2_0_1_3_4	0.95192	0.0118339
309	imap	2_0_1_4_3	0.951988	0.0122847
310	imap	2_0_3_1_4	0.95341	0.011251
311	imap	2_0_3_4_1	0.952326	0.0115723
312	imap	2_0_4_1_3	0.952597	0.0115495
313	imap	2_0_4_3_1	0.952462	0.0119367
314	imap	2_1_0_3_4	0.953139	0.0114353
315	imap	2_1_0_4_3	0.953545	0.0110715
316	imap	2_1_3_0_4	0.954019	0.0125369
317	imap	2_1_3_4_0	0.952732	0.0113243
318	imap	2_1_4_0_3	0.951988	0.0111972
319	imap	2_1_4_3_0	0.95192	0.0113426
320	imap	2_3_0_1_4	0.951852	0.0443855
321	imap	2_3_0_4_1	0.954832	0.0462178
322	imap	2_3_1_0_4	0.956118	0.0382388
323	imap	2_3_1_4_0	0.955644	0.0371813
324	imap	2_3_4_0_1	0.952597	0.0502535
325	imap	2_3_4_1_0	0.955238	0.0516779
326	imap	2_4_0_1_3	0.953545	0.0136748
327	imap	2_4_0_3_1	0.951446	0.0144252
328	imap	2_4_1_0_3	0.957202	0.0165064
329	imap	2_4_1_3_0	0.952868	0.0164694
330	imap	2_4_3_0_1	0.955441	0.0135274
331	imap	2_4_3_1_0	0.954358	0.0133582
332	imap	3_0_1_2_4	0.952123	0.0381818
333	imap	3_0_1_4_2	0.953003	0.0381035
334	imap	3_0_2_1_4	0.951514	0.0398522
335	imap	3_0_2_4_1	0.951717	0.0409605
336	imap	3_0_4_1_2	0.951649	0.0385481
337	imap	3_0_4_2_1	0.951784	0.0397705
338	imap	3_1_0_2_4	0.954493	0.0388627
339	imap	3_1_0_4_2	0.955103	0.0387076
340	imap	3_1_2_0_4	0.953951	0.0418397
341	imap	3_1_2_4_0	0.955847	0.0438246
342	imap	3_1_4_0_2	0.957066	0.0376711
343	imap	3_1_4_2_0	0.955103	0.0379641
344	imap	3_2_0_1_4	0.952123	0.0470901
345	imap	3_2_0_4_1	0.951243	0.0474353
346	imap	3_2_1_0_4	0.952055	0.0555906
347	imap	3_2_1_4_0	0.95192	0.0472999
348	imap	3_2_4_0_1	0.955915	0.0553659
349	imap	3_2_4_1_0	0.952529	0.0539262
350	imap	3_4_0_1_2	0.95666	0.0444444
351	imap	3_4_0_2_1	0.958014	0.0447287
352	imap	3_4_1_0_2	0.956322	0.0485712
353	imap	3_4_1_2_0	0.957608	0.0497048
354	imap	3_4_2_0_1	0.952597	0.048182
355	imap	3_4_2_1_0	0.951446	0.0497512
356	imap	4_0_1_2_3	0.953071	0.0137636
357	imap	4_0_1_3_2	0.952868	0.0131151
358	imap	4_0_2_1_3	0.952191	0.013382
359	imap	4_0_2_3_1	0.953139	0.0150763
360	imap	4_0_3_1_2	0.9528	0.0135482
361	imap	4_0_3_2_1	0.952462	0.0135106
362	imap	4_1_0_2_3	0.956186	0.0158968
363	imap	4_1_0_3_2	0.955509	0.016011
364	imap	4_1_2_0_3	0.956999	0.0142764
365	imap	4_1_2_3_0	0.955103	0.0158741
366	imap	4_1_3_0_2	0.955644	0.0156855
367	imap	4_1_3_2_0	0.955915	0.0163056
368	imap	4_2_0_1_3	0.954967	0.0148318
369	imap	4_2_0_3_1	0.954155	0.0152329
370	imap	4_2_1_0_3	0.954425	0.0169085
371	imap	4_2_1_3_0	0.954832	0.0166862
372	imap	4_2_3_0_1	0.954561	0.01652
373	imap	4_2_3_1_0	0.95517	0.0149332
374	imap	4_3_0_1_2	0.955103	0.0504362
375	imap	4_3_0_2_1	0.956728	0.0515408
376	imap	4_3_1_0_2	0.955306	0.047102
377	imap	4_3_1_2_0	0.955103	0.0450582
378	imap	4_3_2_0_1	0.954629	0.05529
379	imap	4_3_2_1_0	0.954222	0.0510742
380	Beaconet	-1	0.948534	0.0290556
381	desc	-1	0.972235	0.240557
382	scanorama	-1	0.961333	0.129523
383	Uncorrect	-1	0.974335	0.240557
384	liger	1	0.934719	0.0104699
385	liger	2	0.920228	0.0079246
386	liger	3	0.917383	0.00868372
387	liger	4	0.917925	0.0131582
388	liger	5	0.915758	0.0102921
389	bbknn	-1	0.956525	0.0603722
390	scvi	-1	0.957879	0.0499245
391	scdml	-1	0.959504	0.0252588
