# Supplementary material for: Beaconet: A Reference‐Free Method for Integrating Multiple Batches of Single‐Cell Transcriptomic Data in Original Molecular Space
Source: Adv Sci (Weinh). 2024 May 6;11(26):2306770. doi: 10.1002/advs.202306770 (PMC11234410; doi:10.1002/advs.202306770)
Supplement: Supplementary file 5 — Supporting Information [file ADVS-11-2306770-s001.csv]

Species	Tissue	Cell Type	Cancer	Cell Marker	Source	Supported Sources	Details
Human	Pancreatic islet	Beta cell	Normal	Insulin	Experiment	2	more details
Human	Fetal pancreas	Neuroendocrine cell	Normal	Neuron-specific enolase	Experiment	1	more details
Human	Pancreas	Cancer stem cell	Malignant Insulinoma	CD90	Experiment	1	more details
Human	Pancreas	Acinar cell	Normal	BMI1	Experiment	1	more details
Human	Pancreas	Beta cell	Normal	CD99	Experiment	1	more details
Human	Pancreas	Beta cell	Normal	FXYD2-gamma	Experiment	1	more details
Human	Pancreas	Beta cell	Normal	FXYD2	Experiment	1	more details
Human	Pancreas	Beta cell	Normal	Glucose transporter type 2, Islet amyloid polypeptide, NKX6.1, PDX1	Experiment	1	more details
Human	Pancreas	Beta cell	Normal	GPR44	Experiment	1	more details
Human	Pancreas	Beta cell	Normal	HEPACAM2	Experiment	1	more details
Human	Pancreas	Beta cell	Normal	Tetraspanin-7	Experiment	1	more details
Human	Pancreas	Cancer stem cell	Normal	LGR5, NANOG	Experiment	1	more details
Human	Pancreas	Delta cell	Normal	Somatostatin	Experiment	1	more details
Human	Pancreas	Endocrine cell	Normal	DISP2, LRP11, SEZ6L2, SLC30A8, Solute carrier family 30	Experiment	1	more details
Human	Pancreas	Endocrine progenitor cell	Normal	DDR1, DNER	Experiment	1	more details
Human	Pancreas	Epithelial cell	Normal	CK19, E-Cadherin, EpCAM	Experiment	1	more details
Human	Pancreas	Epithelial cell	Normal	EpCAM	Experiment	1	more details
Human	Pancreas	Epithelial cell	Normal	Glucagon, Insulin	Experiment	1	more details
Human	Pancreas	Neuroendocrine cell	Normal	SV2	Experiment	1	more details
Human	Pancreas	Pancreatic ductal stem cell	Normal	CK19, Insulin, Glucagon	Experiment	1	more details
Human	Pancreas	Pancreatic progenitor cell	Normal	AC133	Experiment	1	more details
Human	Pancreas	Pancreatic stem cell	Normal	AC133	Experiment	1	more details
Human	Pancreas	Pancreatic stem cell	Normal	c-Kit	Experiment	1	more details
Human	Pancreas	Pancreatic stem cell	Normal	LGR5, NANOG	Experiment	1	more details
Human	Pancreas	Pancreatic stem cell	Normal	SSEA-4	Experiment	1	more details
Human	Pancreas	Stem cell	Normal	SSEA-4	Experiment	1	more details
Human	Pancreas	Cancer stem cell	Pancreatic Cancer	c-Met	Experiment	1	more details
Human	Pancreas	Cancer stem cell	Pancreatic Cancer	CD133	Experiment	1	more details
Human	Pancreas	Cancer stem cell	Pancreatic Cancer	CD24, CD44, ESA	Experiment	1	more details
Human	Pancreas	Cancer stem cell	Pancreatic Cancer	DCLK1	Experiment	1	more details
Human	Pancreas	Stem cell	Pancreatic Cancer	LGR5, NANOG	Experiment	1	more details
Human	Pancreas	Fibroblast	Pancreatic Ductal Adenocarcinomas	COL11A1	Experiment	1	more details
Human	Pancreatic acinar tissue	Endocrine progenitor cell	Normal	CXCR4	Experiment	1	more details
Human	Pancreatic acinar tissue	Pancreatic stem cell	Normal	CXCR4	Experiment	1	more details
Human	Pancreatic islet	Alpha cell	Normal	Glucagon	Experiment	1	more details
Human	Pancreatic islet	Endocrine cell	Normal	CD99	Experiment	1	more details
Human	Pancreas	Cancer stem cell	Pancreatic Cancer	CD24, CD44, ESA	Review	1	more details
Human	Pancreas	Acinar cell	Normal	PRSS1	Single-cell sequencing	1	more details
Human	Pancreas	Alpha cell	Normal	ARX, CLIM1, CRYBA2, FEV, GBA, HMGB3, ILTMP, IRX2, KRP1, LOXL4, MAFB, PGE2-R, PGR, PLCE1, RFX6, RGP4, SMARCA1	Single-cell sequencing	1	more details
Human	Pancreas	Alpha cell	Normal	GCG	Single-cell sequencing	1	more details
Human	Pancreas	Beta cell	Normal	BMP-5, CDKN1C, CRTR1, DLK1, NPTX2, PACAP, PDX1, PFKFB2, PIR, SIX2, SIX3, SMAD9, SYT13, TGFBR3	Single-cell sequencing	1	more details
Human	Pancreas	Beta cell	Normal	INS	Single-cell sequencing	1	more details
Human	Pancreas	Delta cell	Normal	CHE1, ESE3B, ETV1, GABRG2, HER4, ISL1, LCORL, LEDGF, LEPR, NEC1, PDLIM4, POU3F1, PRBP, PRG4, RGS2, SFRP3, SHARP1	Single-cell sequencing	1	more details
Human	Pancreas	Delta cell	Normal	SST	Single-cell sequencing	1	more details
Human	Pancreas	Ductal cell	Normal	PROM1	Single-cell sequencing	1	more details
Human	Pancreas	Mesenchymal cell	Normal	THY1	Single-cell sequencing	1	more details
Human	Pancreas	Pancreatic polypeptide cell	Normal	AQP3, ARHGAP3, ARX, BHLHB26, BHLHB27, CARTPT, EGR3, ENTPD2, ETV1, MEIS1, MEIS2, PAX6, PTGFR, RBTN3, SERTM1, SLITRK6, THSD7A, ZNF506	Single-cell sequencing	1	more details
Human	Pancreas	PP cell	Normal	PPY	Single-cell sequencing	1	more details
Human	Pancreatic islet	Acinar cell	Normal	AADAC, AKR1B10, AKR1C1, AKR1C2, AKR1C3, AKR7A3, ALB, ALDOB, AMY2A, AMY2B, AMYP1, ANPEP, AQP8, AZGP1, BCAT1, C15orf48, C4B, CA12, CBS, CEL, CELA2A, CELA3A, CELA3B, CLPS, CPA1, CPA2, CPB1, CTRB1, CTRB2, CTRC, CTRL, CUZD1, CXCL17, DPEP1, DUOX2, DUOXA2, ECE2, EFHD2, ERP27, FAM129A, FGL1, GALNT7, GNL3, GP2, GPT2, GSTA1, GSTA2, HAMP, IL32, KCTD14, KLK1, LGALS2, LYZ, MAT1A, MGST1, MUC1, NFKBIA, NUPR1, P…	Single-cell sequencing	1	more details
Human	Pancreatic islet	Alpha cell	Normal	AC018865.8, AC140481.1, ADORA2A, ARRDC4, ARX, ASPH, ASXL3, ATG7, ATL2, BAZ2B, BSCL2, C11orf24, C18orf42, C19orf77, C21orf58, C4orf29, CAMK2G, CD36, CDS2, CERCAM, CLU, CTA-246H3.8, DPP4, EGFEM1P, EGFL7, ELL2, EPG5, EPHX2, ETFDH, F10, FADS2, FAM110B, FAM178A, FAM46A, FAM84A, FAP, FGF12, FSTL5, FXYD5, GADD45G, GC, GCG, GLS, GPR119, GRIA3, HIGD1A, HMGB2, HMGB3, HNRNPA3, HPS1, HSD17B14, HTR1F, IRX2, I…	Single-cell sequencing	1	more details
Human	Pancreatic islet	Beta cell	Normal	ABI2, AC009041.1, ADCYAP1, AL117190.2, ALCAM, ALOX5, AP3B1, APCDD1L, APLP2, ATP2A3, BMP5, C1orf127, C21orf119, CADM1, CAPN13, CASR, CD72, CDH18, CDK5R1, CGRRF1, CNTN4, CSDE1, CTSV, CYP2U1, CYYR1, DLK1, EDARADD, EFCAB14, ELMO1, ELOVL4, ENPP4, ENTPD3, ERO1LB, FAM222A, FAM76A, FFAR1, G6PC2, GCC1, GNAS, GPM6A, GPSM1, GREM1, GUSB, GYG1, HSPD1, IAPP, IGF2, INS, KLHDC8A, LGMN, LRRTM3, MAFA, MRAP2, MTSS1…	Single-cell sequencing	1	more details
