# Supplementary material for: Beaconet: A Reference‐Free Method for Integrating Multiple Batches of Single‐Cell Transcriptomic Data in Original Molecular Space
Source: Adv Sci (Weinh). 2024 May 6;11(26):2306770. doi: 10.1002/advs.202306770 (PMC11234410; doi:10.1002/advs.202306770)
Supplement: Supplementary file 6 — Supporting Information [file ADVS-11-2306770-s002.xlsx]

## Sheet: Overall performance
averaged zscore-scaled positive rates and merge divergences across three integration tasks.
method	pr	me	pr_max	me_max	pr_min	me_min
Beaconet	0.501868	-0.722018	0.501868	-0.722018	0.501868	-0.722018
RPCI	-0.710106	-0.418151	0.282253	-0.042647	-3.00905	-0.82448
Uncorrect	1.1547	2.07512	1.1547	2.07512	1.1547	2.07512
anchor	-1.24984	0.150501	0.172097	0.853398	-3.75969	-0.780801
bbknn	0.430145	-0.503873	0.430145	-0.503873	0.430145	-0.503873
desc	0.917705	1.42515	0.917705	1.42515	0.917705	1.42515
fastmnn	0.116752	-0.417074	0.478344	0.12879	-0.529666	-0.684447
harmony	0.150872	-0.754883	0.607795	-0.728552	-0.446138	-0.776685
imap	0.233095	-0.207618	0.556019	0.74873	-0.53216	-0.791533
liger	-1.60002	-0.108818	-1.16933	0.113945	-1.95058	-0.341692
mnnCorrect	0.0651541	-0.0563533	0.379145	0.859393	-0.247348	-0.651711
scanorama	-0.415778	-0.262001	-0.415778	-0.262001	-0.415778	-0.262001
scdml	0.241752	0.20729	0.241752	0.20729	0.241752	0.20729
scvi	0.163687	-0.407269	0.163687	-0.407269	0.163687	-0.407269

## Sheet: statistic (zscore)
transforms the statistic results on PMD score to zscore-scaled
method	DC_pr	DC_pr_max	DC_pr_min	DC_me	DC_me_max	DC_me_min	cell_line_pr	cell_line_pr_max	cell_line_pr_min	cell_line_me	cell_line_me_max	cell_line_me_min	panc_pr	panc_pr_max	panc_pr_min	panc_me	panc_me_max	panc_me_min
Beaconet	1.08518	1.08518	1.08518	-0.751591	-0.751591	-0.751591	0.567148	0.567148	0.567148	-0.850728	-0.850728	-0.850728	-0.146727	-0.146727	-0.146727	-0.563734	-0.563734	-0.563734
RPCI	-0.737014	0.31075	-1.78478	0.0389566	0.829504	-0.751591	0.531631	0.570193	0.510828	-0.802142	-0.760975	-0.851033	-1.92493	-0.0341824	-7.7532	-0.491268	-0.196471	-0.870815
Uncorrect	1.54073	1.54073	1.54073	2.10114	2.10114	2.10114	0.591503	0.591503	0.591503	1.95333	1.95333	1.95333	1.33188	1.33188	1.33188	2.17089	2.17089	2.17089
anchor	-0.577571	-0.372574	-0.782568	-0.00173366	0.626291	-0.629758	-1.74452	0.585414	-3.34484	1.19078	2.61031	-0.921092	-1.42741	0.303452	-7.15167	-0.737544	-0.676405	-0.791552
bbknn	0.584079	0.584079	0.584079	-0.629758	-0.629758	-0.629758	0.395143	0.395143	0.395143	-0.723038	-0.723038	-0.723038	0.311214	0.311214	0.311214	-0.158824	-0.158824	-0.158824
desc	0.948518	0.948518	0.948518	0.762191	0.762191	0.762191	0.593025	0.593025	0.593025	1.34237	1.34237	1.34237	1.21157	1.21157	1.21157	2.17089	2.17089	2.17089
fastmnn	0.0601976	0.356305	-0.235909	-0.670541	-0.670541	-0.670541	0.00242219	0.600636	-1.35383	-0.373713	0.923259	-0.903534	0.287637	0.47809	0.000745309	-0.20697	0.133653	-0.479267
harmony	-0.213132	0.948518	-1.37478	-0.711066	-0.670541	-0.751591	0.577296	0.586937	0.559537	-0.920829	-0.917379	-0.924016	0.0884526	0.287929	-0.52317	-0.632754	-0.597738	-0.654448
imap	0.492969	0.584079	0.401859	0.0458252	0.762191	-0.670541	0.00326784	0.609769	-2.00685	-0.0804766	1.68062	-0.892798	0.203046	0.47421	0.00850702	-0.588203	-0.196624	-0.811261
liger	-0.463684	-0.418129	-0.509239	-0.770446	-0.751591	-0.789301	-2.62333	-2.15145	-3.31744	1.25274	1.86271	0.601173	-1.71304	-0.938421	-2.02506	-0.808748	-0.76928	-0.836948
mnnCorrect	-0.600349	-0.327019	-0.873678	-0.0542737	0.561993	-0.670541	0.475057	0.602158	0.0998412	-0.132516	1.56718	-0.889375	0.320754	0.862295	0.0317921	0.0177295	0.449004	-0.395216
scanorama	-2.42255	-2.42255	-2.42255	-0.670541	-0.670541	-0.670541	0.588459	0.588459	0.588459	-0.850728	-0.850728	-0.850728	0.586754	0.586754	0.586754	0.735267	0.735267	0.735267
scdml	-0.372574	-0.372574	-0.372574	2.10114	2.10114	2.10114	0.615858	0.615858	0.615858	-0.866445	-0.866445	-0.866445	0.481971	0.481971	0.481971	-0.612824	-0.612824	-0.612824
scvi	0.675189	0.675189	0.675189	-0.789301	-0.789301	-0.789301	-0.572959	-0.572959	-0.572959	-0.138599	-0.138599	-0.138599	0.388831	0.388831	0.388831	-0.293908	-0.293908	-0.293908

## Sheet: statistic (not zscore)
statistic on PMD score without zscore
DC_pr	DC_me	DC_pr_max	DC_pr_min	DC_me_max	DC_me_min	cell_line_pr	cell_line_me	cell_line_pr_max	cell_line_pr_min	cell_line_me_max	cell_line_me_min	panc_pr	panc_me	panc_pr_max	panc_pr_min	panc_me_max	panc_me_min
0.950442	0.00479465	0.950442	0.950442	0.00479465	0.00479465	0.99402	0.0037377	0.99402	0.99402	0.0037377	0.0037377	0.948534	0.0290556	0.948534	0.948534	0.0290556	0.0290556
0.879646	0.0100281	0.920354	0.838938	0.0152615	0.00479465	0.991571	0.0057613	0.994229	0.990137	0.00747591	0.00372499	0.917505	0.0346603	0.950498	0.815806	0.0574605	0.0053053
0.968142	0.0236797	0.968142	0.968142	0.0236797	0.0236797	0.995698	0.120526	0.995698	0.995698	0.120526	0.120526	0.974335	0.240557	0.974335	0.974335	0.240557	0.240557
0.885841	0.00975871	0.893805	0.877876	0.0139162	0.00560119	0.83468	0.088766	0.995279	0.724373	0.147889	0.000807038	0.926187	0.0156127	0.956389	0.826302	0.0203414	0.0114357
0.930973	0.00560119	0.930973	0.930973	0.00560119	0.00560119	0.982163	0.00905598	0.982163	0.982163	0.00905598	0.00905598	0.956525	0.0603722	0.956525	0.956525	0.0603722	0.0603722
0.945133	0.0148159	0.945133	0.945133	0.0148159	0.0148159	0.995803	0.0950797	0.995803	0.995803	0.0950797	0.0950797	0.972235	0.240557	0.972235	0.972235	0.240557	0.240557
0.910619	0.00533121	0.922124	0.899115	0.00533121	0.00533121	0.955094	0.0236053	0.996328	0.861609	0.0776239	0.00153836	0.956113	0.0566485	0.959437	0.951107	0.082993	0.0355885
0.9	0.00506293	0.945133	0.854867	0.00533121	0.00479465	0.994719	0.000818012	0.995383	0.993495	0.000961718	0.000685279	0.952638	0.0237174	0.956118	0.941965	0.0264257	0.0220396
0.927434	0.0100735	0.930973	0.923894	0.0148159	0.00533121	0.955152	0.0358185	0.996957	0.816598	0.109168	0.00198551	0.954637	0.0271631	0.959369	0.951243	0.0574486	0.00991131
0.890265	0.00466983	0.892035	0.888496	0.00479465	0.00454502	0.774106	0.0913466	0.806631	0.726262	0.116752	0.064209	0.921203	0.0101057	0.934719	0.915758	0.0131582	0.0079246
0.884956	0.0094109	0.895575	0.874336	0.0134906	0.00533121	0.987672	0.0336511	0.996433	0.961809	0.104443	0.00212807	0.956691	0.0740272	0.966141	0.951649	0.107383	0.0420891
0.814159	0.00533121	0.814159	0.814159	0.00533121	0.00533121	0.995488	0.0037377	0.995488	0.995488	0.0037377	0.0037377	0.961333	0.129523	0.961333	0.961333	0.129523	0.129523
0.893805	0.0236797	0.893805	0.893805	0.0236797	0.0236797	0.997377	0.00308308	0.997377	0.997377	0.00308308	0.00308308	0.959504	0.0252588	0.959504	0.959504	0.0252588	0.0252588
0.934513	0.00454502	0.934513	0.934513	0.00454502	0.00454502	0.915434	0.0333977	0.915434	0.915434	0.0333977	0.0333977	0.957879	0.0499245	0.957879	0.957879	0.0499245	0.0499245

## Sheet: DC(not zscore)
PMD score on integrated DC dataset. (Before zscore)
method	type	pr	me
anchor	0	0.893805	0.00560119
anchor	1	0.877876	0.0139162
harmony	0	0.854867	0.00533121
harmony	1	0.945133	0.00479465
imap	0	0.923894	0.00533121
imap	1	0.930973	0.0148159
RPCI	0	0.920354	0.00479465
RPCI	1	0.838938	0.0152615
fastmnn	1_2	0.922124	0.00533121
fastmnn	2_1	0.899115	0.00533121
mnnCorrect	1_2	0.874336	0.00533121
mnnCorrect	2_1	0.895575	0.0134906
Beaconet	-1	0.950442	0.00479465
desc	-1	0.945133	0.0148159
scanorama	-1	0.814159	0.00533121
Uncorrect	-1	0.968142	0.0236797
liger	1	0.888496	0.00454502
liger	2	0.892035	0.00479465
bbknn	-1	0.930973	0.00560119
scvi	-1	0.934513	0.00454502
scdml	-1	0.893805	0.0236797

## Sheet: cell line (not zscore)
PMD score on integrated cell line datasets. (Before zscore)
method	type	pr	me
anchor	0	0.724373	0.147889
anchor	1	0.784388	0.117602
anchor	2	0.995279	0.000807038
harmony	0	0.995279	0.000807038
harmony	1	0.993495	0.000961718
harmony	2	0.995383	0.000685279
imap	0	0.938307	0.109168
imap	1	0.978806	0.0490765
imap	2	0.996223	0.00212807
RPCI	0	0.990347	0.00747591
RPCI	1	0.990137	0.00608301
RPCI	2	0.994229	0.00372499
fastmnn	1_2_3	0.861609	0.0776239
fastmnn	1_3_2	0.996223	0.00239176
fastmnn	2_1_3	0.885217	0.0540079
fastmnn	2_3_1	0.995174	0.00408434
fastmnn	3_1_2	0.996328	0.00198551
fastmnn	3_2_1	0.996013	0.00153836
mnnCorrect	1_2_3	0.961809	0.104443
mnnCorrect	1_3_2	0.996433	0.00212807
mnnCorrect	2_1_3	0.98059	0.0836833
mnnCorrect	2_3_1	0.995383	0.00470665
mnnCorrect	3_1_2	0.996223	0.00212807
mnnCorrect	3_2_1	0.995593	0.00481724
imap	0_1_2	0.816598	0.0870517
imap	0_2_1	0.996957	0.00198551
imap	1_0_2	0.881754	0.0663477
imap	1_2_0	0.995698	0.00224047
imap	2_0_1	0.996118	0.00224047
imap	2_1_0	0.995908	0.00212807
Beaconet	-1	0.99402	0.0037377
desc	-1	0.995803	0.0950797
scanorama	-1	0.995488	0.0037377
Uncorrect	-1	0.995698	0.120526
liger	1	0.726262	0.0930791
liger	2	0.789424	0.116752
liger	3	0.806631	0.064209
bbknn	-1	0.982163	0.00905598
scvi	-1	0.915434	0.0333977
scdml	-1	0.997377	0.00308308

## Sheet: panc (not zscore)
PMD score on integrated cell line datasets. (Before zscore)
method	type	pr	me
anchor	0	0.956389	0.0203414
anchor	1	0.94508	0.012211
anchor	2	0.948398	0.0172448
anchor	3	0.954764	0.0168308
anchor	4	0.826302	0.0114357
harmony	0	0.941965	0.0222825
harmony	1	0.955441	0.0264257
harmony	2	0.95429	0.0232616
harmony	3	0.955373	0.0220396
harmony	4	0.956118	0.0245777
imap	0	0.954493	0.0136581
imap	1	0.953206	0.00991131
imap	2	0.951581	0.0100237
imap	3	0.957405	0.0302984
imap	4	0.959369	0.0101877
RPCI	0	0.942642	0.0293338
RPCI	1	0.950498	0.0053053
RPCI	2	0.949685	0.0417353
RPCI	3	0.928896	0.0394664
RPCI	4	0.815806	0.0574605
fastmnn	1_2_3_4_5	0.956389	0.0664385
fastmnn	1_2_3_5_4	0.955509	0.0673101
fastmnn	1_2_4_3_5	0.956796	0.0612189
fastmnn	1_2_4_5_3	0.958082	0.0611016
fastmnn	1_2_5_3_4	0.95754	0.0614604
fastmnn	1_2_5_4_3	0.959437	0.0631991
fastmnn	1_3_2_4_5	0.958218	0.0782245
fastmnn	1_3_2_5_4	0.955644	0.0790249
fastmnn	1_3_4_2_5	0.95666	0.0738875
fastmnn	1_3_4_5_2	0.958353	0.0755443
fastmnn	1_3_5_2_4	0.958963	0.0781752
fastmnn	1_3_5_4_2	0.95727	0.0785546
fastmnn	1_4_2_3_5	0.955509	0.0610281
fastmnn	1_4_2_5_3	0.957066	0.0641367
fastmnn	1_4_3_2_5	0.954967	0.0651879
fastmnn	1_4_3_5_2	0.956525	0.0643135
fastmnn	1_4_5_2_3	0.956796	0.0637408
fastmnn	1_4_5_3_2	0.956186	0.0628496
fastmnn	1_5_2_3_4	0.956525	0.0626633
fastmnn	1_5_2_4_3	0.956525	0.0636134
fastmnn	1_5_3_2_4	0.957879	0.0637193
fastmnn	1_5_3_4_2	0.957473	0.0646726
fastmnn	1_5_4_2_3	0.957337	0.0618384
fastmnn	1_5_4_3_2	0.957676	0.0615589
fastmnn	2_1_3_4_5	0.957879	0.0457923
fastmnn	2_1_3_5_4	0.951988	0.0422661
fastmnn	2_1_4_3_5	0.952936	0.0414538
fastmnn	2_1_4_5_3	0.951649	0.0432485
fastmnn	2_1_5_3_4	0.954425	0.0405413
fastmnn	2_1_5_4_3	0.95666	0.0453959
fastmnn	2_3_1_4_5	0.951446	0.0533284
fastmnn	2_3_1_5_4	0.956254	0.0532876
fastmnn	2_3_4_1_5	0.956457	0.0587755
fastmnn	2_3_4_5_1	0.951649	0.0668889
fastmnn	2_3_5_1_4	0.953071	0.0588029
fastmnn	2_3_5_4_1	0.951514	0.0643116
fastmnn	2_4_1_3_5	0.953748	0.0451604
fastmnn	2_4_1_5_3	0.958285	0.0439319
fastmnn	2_4_3_1_5	0.951446	0.0652025
fastmnn	2_4_3_5_1	0.95578	0.0661733
fastmnn	2_4_5_1_3	0.953071	0.0529636
fastmnn	2_4_5_3_1	0.951514	0.0702926
fastmnn	2_5_1_3_4	0.952665	0.0436693
fastmnn	2_5_1_4_3	0.957744	0.0461464
fastmnn	2_5_3_1_4	0.951514	0.0561138
fastmnn	2_5_3_4_1	0.951446	0.0686366
fastmnn	2_5_4_1_3	0.953545	0.0466339
fastmnn	2_5_4_3_1	0.951107	0.0647197
fastmnn	3_1_2_4_5	0.95517	0.0586085
fastmnn	3_1_2_5_4	0.955373	0.0622091
fastmnn	3_1_4_2_5	0.95429	0.0515827
fastmnn	3_1_4_5_2	0.954696	0.0553513
fastmnn	3_1_5_2_4	0.955373	0.0581201
fastmnn	3_1_5_4_2	0.955238	0.0580411
fastmnn	3_2_1_4_5	0.957676	0.0590564
fastmnn	3_2_1_5_4	0.957608	0.069958
fastmnn	3_2_4_1_5	0.957744	0.0703369
fastmnn	3_2_4_5_1	0.957202	0.0701786
fastmnn	3_2_5_1_4	0.958285	0.0704334
fastmnn	3_2_5_4_1	0.958014	0.0772315
fastmnn	3_4_1_2_5	0.956999	0.0622735
fastmnn	3_4_1_5_2	0.956457	0.0746771
fastmnn	3_4_2_1_5	0.958014	0.0790195
fastmnn	3_4_2_5_1	0.957473	0.082993
fastmnn	3_4_5_1_2	0.956389	0.0729495
fastmnn	3_4_5_2_1	0.95815	0.0705265
fastmnn	3_5_1_2_4	0.956186	0.0544471
fastmnn	3_5_1_4_2	0.953884	0.0573658
fastmnn	3_5_2_1_4	0.957473	0.0693386
fastmnn	3_5_2_4_1	0.957947	0.0774592
fastmnn	3_5_4_1_2	0.957608	0.0653442
fastmnn	3_5_4_2_1	0.95815	0.0796912
fastmnn	4_1_2_3_5	0.957405	0.0475802
fastmnn	4_1_2_5_3	0.956796	0.0446674
fastmnn	4_1_3_2_5	0.956457	0.048341
fastmnn	4_1_3_5_2	0.956592	0.0468495
fastmnn	4_1_5_2_3	0.956796	0.0432412
fastmnn	4_1_5_3_2	0.956525	0.046706
fastmnn	4_2_1_3_5	0.95666	0.0394618
fastmnn	4_2_1_5_3	0.956931	0.0395706
fastmnn	4_2_3_1_5	0.955035	0.0525242
fastmnn	4_2_3_5_1	0.953139	0.0649593
fastmnn	4_2_5_1_3	0.958556	0.0427147
fastmnn	4_2_5_3_1	0.954019	0.0529667
fastmnn	4_3_1_2_5	0.956254	0.0614726
fastmnn	4_3_1_5_2	0.955915	0.057428
fastmnn	4_3_2_1_5	0.957811	0.0464135
fastmnn	4_3_2_5_1	0.958285	0.0570181
fastmnn	4_3_5_1_2	0.955577	0.0671351
fastmnn	4_3_5_2_1	0.954358	0.0572087
fastmnn	4_5_1_2_3	0.956999	0.0386463
fastmnn	4_5_1_3_2	0.958692	0.0431373
fastmnn	4_5_2_1_3	0.957608	0.0434287
fastmnn	4_5_2_3_1	0.951717	0.039866
fastmnn	4_5_3_1_2	0.955915	0.0620842
fastmnn	4_5_3_2_1	0.954087	0.0673562
fastmnn	5_1_2_3_4	0.958895	0.041304
fastmnn	5_1_2_4_3	0.959437	0.0441469
fastmnn	5_1_3_2_4	0.958827	0.0425269
fastmnn	5_1_3_4_2	0.958421	0.044534
fastmnn	5_1_4_2_3	0.957676	0.0412746
fastmnn	5_1_4_3_2	0.957744	0.0418463
fastmnn	5_2_1_3_4	0.956051	0.0407811
fastmnn	5_2_1_4_3	0.956728	0.0415921
fastmnn	5_2_3_1_4	0.951378	0.0491982
fastmnn	5_2_3_4_1	0.955644	0.0495176
fastmnn	5_2_4_1_3	0.957608	0.0409912
fastmnn	5_2_4_3_1	0.955509	0.0510612
fastmnn	5_3_1_2_4	0.955644	0.0491475
fastmnn	5_3_1_4_2	0.955103	0.0449977
fastmnn	5_3_2_1_4	0.957676	0.0452738
fastmnn	5_3_2_4_1	0.957473	0.0495701
fastmnn	5_3_4_1_2	0.956863	0.0545988
fastmnn	5_3_4_2_1	0.958624	0.0498512
fastmnn	5_4_1_2_3	0.956525	0.0355885
fastmnn	5_4_1_3_2	0.956525	0.0384958
fastmnn	5_4_2_1_3	0.958827	0.038471
fastmnn	5_4_2_3_1	0.958827	0.0483694
fastmnn	5_4_3_1_2	0.95666	0.0565087
fastmnn	5_4_3_2_1	0.95429	0.0530041
mnnCorrect	1_2_3_4_5	0.954425	0.0922563
mnnCorrect	1_2_3_5_4	0.954358	0.0878084
mnnCorrect	1_2_4_3_5	0.954764	0.0891534
mnnCorrect	1_2_4_5_3	0.955644	0.0895933
mnnCorrect	1_2_5_3_4	0.954019	0.0813498
mnnCorrect	1_2_5_4_3	0.956525	0.0827225
mnnCorrect	1_3_2_4_5	0.954561	0.0892999
mnnCorrect	1_3_2_5_4	0.955915	0.0837158
mnnCorrect	1_3_4_2_5	0.954696	0.102126
mnnCorrect	1_3_4_5_2	0.955577	0.10657
mnnCorrect	1_3_5_2_4	0.954425	0.0824818
mnnCorrect	1_3_5_4_2	0.954629	0.0886812
mnnCorrect	1_4_2_3_5	0.955441	0.0900527
mnnCorrect	1_4_2_5_3	0.955373	0.091854
mnnCorrect	1_4_3_2_5	0.956118	0.0905094
mnnCorrect	1_4_3_5_2	0.955103	0.0945813
mnnCorrect	1_4_5_2_3	0.956728	0.0955958
mnnCorrect	1_4_5_3_2	0.955441	0.0949033
mnnCorrect	1_5_2_3_4	0.954967	0.072088
mnnCorrect	1_5_2_4_3	0.955577	0.0774417
mnnCorrect	1_5_3_2_4	0.954155	0.0752939
mnnCorrect	1_5_3_4_2	0.954967	0.0739684
mnnCorrect	1_5_4_2_3	0.955509	0.0788893
mnnCorrect	1_5_4_3_2	0.954764	0.0786441
mnnCorrect	2_1_3_4_5	0.955847	0.0524936
mnnCorrect	2_1_3_5_4	0.955103	0.0495747
mnnCorrect	2_1_4_3_5	0.955915	0.0528376
mnnCorrect	2_1_4_5_3	0.955577	0.0542186
mnnCorrect	2_1_5_3_4	0.956186	0.0500702
mnnCorrect	2_1_5_4_3	0.956118	0.0526381
mnnCorrect	2_3_1_4_5	0.957202	0.0683728
mnnCorrect	2_3_1_5_4	0.956118	0.066889
mnnCorrect	2_3_4_1_5	0.956796	0.0692937
mnnCorrect	2_3_4_5_1	0.956254	0.0786944
mnnCorrect	2_3_5_1_4	0.956592	0.0689711
mnnCorrect	2_3_5_4_1	0.956592	0.0722068
mnnCorrect	2_4_1_3_5	0.956389	0.0721899
mnnCorrect	2_4_1_5_3	0.956186	0.0725728
mnnCorrect	2_4_3_1_5	0.956796	0.0718285
mnnCorrect	2_4_3_5_1	0.958082	0.0764358
mnnCorrect	2_4_5_1_3	0.956931	0.0773674
mnnCorrect	2_4_5_3_1	0.957202	0.0815468
mnnCorrect	2_5_1_3_4	0.956457	0.0636134
mnnCorrect	2_5_1_4_3	0.952529	0.0635648
mnnCorrect	2_5_3_1_4	0.955103	0.0704432
mnnCorrect	2_5_3_4_1	0.956457	0.0791306
mnnCorrect	2_5_4_1_3	0.956118	0.0736682
mnnCorrect	2_5_4_3_1	0.956796	0.0731207
mnnCorrect	3_1_2_4_5	0.956592	0.0719399
mnnCorrect	3_1_2_5_4	0.955915	0.062147
mnnCorrect	3_1_4_2_5	0.956322	0.0817359
mnnCorrect	3_1_4_5_2	0.955983	0.0856348
mnnCorrect	3_1_5_2_4	0.955847	0.0694863
mnnCorrect	3_1_5_4_2	0.955441	0.0761027
mnnCorrect	3_2_1_4_5	0.951649	0.0703483
mnnCorrect	3_2_1_5_4	0.956796	0.0681435
mnnCorrect	3_2_4_1_5	0.952394	0.0850981
mnnCorrect	3_2_4_5_1	0.956728	0.0856347
mnnCorrect	3_2_5_1_4	0.954561	0.0703201
mnnCorrect	3_2_5_4_1	0.956051	0.0732207
mnnCorrect	3_4_1_2_5	0.955373	0.0908991
mnnCorrect	3_4_1_5_2	0.955373	0.0943065
mnnCorrect	3_4_2_1_5	0.957744	0.096923
mnnCorrect	3_4_2_5_1	0.957676	0.104742
mnnCorrect	3_4_5_1_2	0.954696	0.100759
mnnCorrect	3_4_5_2_1	0.956525	0.107383
mnnCorrect	3_5_1_2_4	0.956457	0.0667425
mnnCorrect	3_5_1_4_2	0.956389	0.0714284
mnnCorrect	3_5_2_1_4	0.955577	0.0778353
mnnCorrect	3_5_2_4_1	0.956186	0.0785611
mnnCorrect	3_5_4_1_2	0.956118	0.0748151
mnnCorrect	3_5_4_2_1	0.955915	0.0805426
mnnCorrect	4_1_2_3_5	0.963364	0.060379
mnnCorrect	4_1_2_5_3	0.96289	0.060903
mnnCorrect	4_1_3_2_5	0.961739	0.0552943
mnnCorrect	4_1_3_5_2	0.9635	0.0611275
mnnCorrect	4_1_5_2_3	0.963703	0.066401
mnnCorrect	4_1_5_3_2	0.963567	0.0628257
mnnCorrect	4_2_1_3_5	0.956389	0.0517019
mnnCorrect	4_2_1_5_3	0.956999	0.0564742
mnnCorrect	4_2_3_1_5	0.957811	0.0603852
mnnCorrect	4_2_3_5_1	0.957337	0.0722068
mnnCorrect	4_2_5_1_3	0.957337	0.0750373
mnnCorrect	4_2_5_3_1	0.957202	0.0909825
mnnCorrect	4_3_1_2_5	0.955983	0.0617019
mnnCorrect	4_3_1_5_2	0.957405	0.0603593
mnnCorrect	4_3_2_1_5	0.95903	0.0570445
mnnCorrect	4_3_2_5_1	0.95903	0.070747
mnnCorrect	4_3_5_1_2	0.95727	0.0719819
mnnCorrect	4_3_5_2_1	0.958692	0.0741672
mnnCorrect	4_5_1_2_3	0.965464	0.0712444
mnnCorrect	4_5_1_3_2	0.963432	0.0697357
mnnCorrect	4_5_2_1_3	0.956051	0.0774514
mnnCorrect	4_5_2_3_1	0.954764	0.0877986
mnnCorrect	4_5_3_1_2	0.956118	0.080309
mnnCorrect	4_5_3_2_1	0.958963	0.0850981
mnnCorrect	5_1_2_3_4	0.962281	0.0434559
mnnCorrect	5_1_2_4_3	0.960926	0.0452481
mnnCorrect	5_1_3_2_4	0.957811	0.0420891
mnnCorrect	5_1_3_4_2	0.959166	0.0440254
mnnCorrect	5_1_4_2_3	0.966141	0.0499647
mnnCorrect	5_1_4_3_2	0.963364	0.0501701
mnnCorrect	5_2_1_3_4	0.954967	0.0495203
mnnCorrect	5_2_1_4_3	0.953748	0.0519807
mnnCorrect	5_2_3_1_4	0.957337	0.0586487
mnnCorrect	5_2_3_4_1	0.95578	0.0660001
mnnCorrect	5_2_4_1_3	0.956186	0.0621675
mnnCorrect	5_2_4_3_1	0.958759	0.0666194
mnnCorrect	5_3_1_2_4	0.953477	0.0714988
mnnCorrect	5_3_1_4_2	0.954358	0.0779304
mnnCorrect	5_3_2_1_4	0.954832	0.0719733
mnnCorrect	5_3_2_4_1	0.954425	0.0753219
mnnCorrect	5_3_4_1_2	0.952936	0.086697
mnnCorrect	5_3_4_2_1	0.957202	0.0856447
mnnCorrect	5_4_1_2_3	0.956051	0.0863432
mnnCorrect	5_4_1_3_2	0.956999	0.0863417
mnnCorrect	5_4_2_1_3	0.953545	0.0790803
mnnCorrect	5_4_2_3_1	0.955509	0.0758932
mnnCorrect	5_4_3_1_2	0.954629	0.0814372
mnnCorrect	5_4_3_2_1	0.957134	0.0877857
imap	0_1_2_3_4	0.95578	0.0185045
imap	0_1_2_4_3	0.956863	0.017033
imap	0_1_3_2_4	0.95754	0.0173082
imap	0_1_3_4_2	0.956999	0.0178704
imap	0_1_4_2_3	0.956525	0.017883
imap	0_1_4_3_2	0.956931	0.0187051
imap	0_2_1_3_4	0.954696	0.0200489
imap	0_2_1_4_3	0.955983	0.019307
imap	0_2_3_1_4	0.956592	0.0193754
imap	0_2_3_4_1	0.956389	0.0187161
imap	0_2_4_1_3	0.954493	0.0174579
imap	0_2_4_3_1	0.955847	0.020395
imap	0_3_1_2_4	0.955103	0.0566305
imap	0_3_1_4_2	0.954358	0.056492
imap	0_3_2_1_4	0.955644	0.0543213
imap	0_3_2_4_1	0.954425	0.0574486
imap	0_3_4_1_2	0.956322	0.0557994
imap	0_3_4_2_1	0.954764	0.0522865
imap	0_4_1_2_3	0.955373	0.0201947
imap	0_4_1_3_2	0.956796	0.022472
imap	0_4_2_1_3	0.955712	0.0222616
imap	0_4_2_3_1	0.955238	0.0208736
imap	0_4_3_1_2	0.954222	0.0204043
imap	0_4_3_2_1	0.955847	0.0200153
imap	1_0_2_3_4	0.95517	0.0130554
imap	1_0_2_4_3	0.955238	0.0139711
imap	1_0_3_2_4	0.956051	0.0124027
imap	1_0_3_4_2	0.954967	0.0126297
imap	1_0_4_2_3	0.955441	0.0131848
imap	1_0_4_3_2	0.955103	0.0120893
imap	1_2_0_3_4	0.953342	0.0122255
imap	1_2_0_4_3	0.953342	0.0127671
imap	1_2_3_0_4	0.955577	0.0131708
imap	1_2_3_4_0	0.955103	0.0114246
imap	1_2_4_0_3	0.955238	0.014198
imap	1_2_4_3_0	0.954425	0.0143874
imap	1_3_0_2_4	0.956796	0.0407013
imap	1_3_0_4_2	0.956863	0.0424831
imap	1_3_2_0_4	0.956118	0.0397058
imap	1_3_2_4_0	0.956118	0.0414899
imap	1_3_4_0_2	0.953003	0.0395182
imap	1_3_4_2_0	0.956863	0.0551257
imap	1_4_0_2_3	0.95517	0.0160312
imap	1_4_0_3_2	0.954899	0.0160869
imap	1_4_2_0_3	0.956118	0.0151322
imap	1_4_2_3_0	0.956796	0.0143064
imap	1_4_3_0_2	0.955712	0.0150481
imap	1_4_3_2_0	0.955644	0.0146841
imap	2_0_1_3_4	0.95192	0.0118339
imap	2_0_1_4_3	0.951988	0.0122847
imap	2_0_3_1_4	0.95341	0.011251
imap	2_0_3_4_1	0.952326	0.0115723
imap	2_0_4_1_3	0.952597	0.0115495
imap	2_0_4_3_1	0.952462	0.0119367
imap	2_1_0_3_4	0.953139	0.0114353
imap	2_1_0_4_3	0.953545	0.0110715
imap	2_1_3_0_4	0.954019	0.0125369
imap	2_1_3_4_0	0.952732	0.0113243
imap	2_1_4_0_3	0.951988	0.0111972
imap	2_1_4_3_0	0.95192	0.0113426
imap	2_3_0_1_4	0.951852	0.0443855
imap	2_3_0_4_1	0.954832	0.0462178
imap	2_3_1_0_4	0.956118	0.0382388
imap	2_3_1_4_0	0.955644	0.0371813
imap	2_3_4_0_1	0.952597	0.0502535
imap	2_3_4_1_0	0.955238	0.0516779
imap	2_4_0_1_3	0.953545	0.0136748
imap	2_4_0_3_1	0.951446	0.0144252
imap	2_4_1_0_3	0.957202	0.0165064
imap	2_4_1_3_0	0.952868	0.0164694
imap	2_4_3_0_1	0.955441	0.0135274
imap	2_4_3_1_0	0.954358	0.0133582
imap	3_0_1_2_4	0.952123	0.0381818
imap	3_0_1_4_2	0.953003	0.0381035
imap	3_0_2_1_4	0.951514	0.0398522
imap	3_0_2_4_1	0.951717	0.0409605
imap	3_0_4_1_2	0.951649	0.0385481
imap	3_0_4_2_1	0.951784	0.0397705
imap	3_1_0_2_4	0.954493	0.0388627
imap	3_1_0_4_2	0.955103	0.0387076
imap	3_1_2_0_4	0.953951	0.0418397
imap	3_1_2_4_0	0.955847	0.0438246
imap	3_1_4_0_2	0.957066	0.0376711
imap	3_1_4_2_0	0.955103	0.0379641
imap	3_2_0_1_4	0.952123	0.0470901
imap	3_2_0_4_1	0.951243	0.0474353
imap	3_2_1_0_4	0.952055	0.0555906
imap	3_2_1_4_0	0.95192	0.0472999
imap	3_2_4_0_1	0.955915	0.0553659
imap	3_2_4_1_0	0.952529	0.0539262
imap	3_4_0_1_2	0.95666	0.0444444
imap	3_4_0_2_1	0.958014	0.0447287
imap	3_4_1_0_2	0.956322	0.0485712
imap	3_4_1_2_0	0.957608	0.0497048
imap	3_4_2_0_1	0.952597	0.048182
imap	3_4_2_1_0	0.951446	0.0497512
imap	4_0_1_2_3	0.953071	0.0137636
imap	4_0_1_3_2	0.952868	0.0131151
imap	4_0_2_1_3	0.952191	0.013382
imap	4_0_2_3_1	0.953139	0.0150763
imap	4_0_3_1_2	0.9528	0.0135482
imap	4_0_3_2_1	0.952462	0.0135106
imap	4_1_0_2_3	0.956186	0.0158968
imap	4_1_0_3_2	0.955509	0.016011
imap	4_1_2_0_3	0.956999	0.0142764
imap	4_1_2_3_0	0.955103	0.0158741
imap	4_1_3_0_2	0.955644	0.0156855
imap	4_1_3_2_0	0.955915	0.0163056
imap	4_2_0_1_3	0.954967	0.0148318
imap	4_2_0_3_1	0.954155	0.0152329
imap	4_2_1_0_3	0.954425	0.0169085
imap	4_2_1_3_0	0.954832	0.0166862
imap	4_2_3_0_1	0.954561	0.01652
imap	4_2_3_1_0	0.95517	0.0149332
imap	4_3_0_1_2	0.955103	0.0504362
imap	4_3_0_2_1	0.956728	0.0515408
imap	4_3_1_0_2	0.955306	0.047102
imap	4_3_1_2_0	0.955103	0.0450582
imap	4_3_2_0_1	0.954629	0.05529
imap	4_3_2_1_0	0.954222	0.0510742
Beaconet	-1	0.948534	0.0290556
desc	-1	0.972235	0.240557
scanorama	-1	0.961333	0.129523
Uncorrect	-1	0.974335	0.240557
liger	1	0.934719	0.0104699
liger	2	0.920228	0.0079246
liger	3	0.917383	0.00868372
liger	4	0.917925	0.0131582
liger	5	0.915758	0.0102921
bbknn	-1	0.956525	0.0603722
scvi	-1	0.957879	0.0499245
scdml	-1	0.959504	0.0252588
